# Supplementary material for: Overexpression of PER2 Promotes De Novo Fatty Acid Synthesis, Fatty Acid Desaturation, and Triglyceride Accumulation in Bovine Mammary Epithelial Cells
Source: Int J Mol Sci. 2024 Sep 10;25(18):9785. doi: 10.3390/ijms25189785 (PMC11431620; doi:10.3390/ijms25189785)
Supplement: Supplementary file 1 [file ijms-25-09785-s001.zip]

Archive with 1 entries (1 files):
- ijms-3171971-supplementary.pdf
